# Supplementary material for: Effects of Plyometric and Balance Training on Neuromuscular Control of Recreational Athletes with Functional Ankle Instability: A Randomized Controlled Laboratory Study
Source: Int J Environ Res Public Health. 2021 May 15;18(10):5269. doi: 10.3390/ijerph18105269 (PMC8156931; doi:10.3390/ijerph18105269)
Supplement: Supplementary file 1 [file ijerph-18-05269-s001.zip]

Archive with 1 entries (1 files):
- ijerph-1053498-SI.pdf
